# Supplementary material for: Analysis of Xylose Operon from Paenibacillus polymyxa ATCC842 and Development of Tools for Gene Expression
Source: Int J Mol Sci. 2022 Apr 30;23(9):5024. doi: 10.3390/ijms23095024 (PMC9104551; doi:10.3390/ijms23095024)
Supplement: Supplementary file 1 [file ijms-23-05024-s001.zip]

Archive with 1 entries (1 files):
- ijms-1684750-supplementary.pdf
